# Supplementary material for: Valorisation of Olea europaea L. Olive Leaves through the Evaluation of Their Extracts: Antioxidant and Antimicrobial Activity
Source: Foods. 2021 Apr 28;10(5):966. doi: 10.3390/foods10050966 (PMC8145053; doi:10.3390/foods10050966)
Supplement: Supplementary file 1 [file foods-10-00966-s002.zip]

Archive with 1 entries (1 files):
- foods-1160599-supplementary.pdf
